# Supplementary material for: A Novel Weissella cibaria Strain UTNGt21O Isolated from Wild Solanum quitoense Fruit: Genome Sequence and Characterization of a Peptide with Highly Inhibitory Potential toward Gram-Negative Bacteria
Source: Foods. 2020 Sep 5;9(9):1242. doi: 10.3390/foods9091242 (PMC7555684; doi:10.3390/foods9091242)
Supplement: Supplementary file 1 [file foods-09-01242-s001.zip]

Archive with 2 entries (2 files):
- Supplementary files.docx
- TableS4.xlsx
