# Supplementary material for: A Novel Weissella cibaria Strain UTNGt21O Isolated from Wild Solanum quitoense Fruit: Genome Sequence and Characterization of a Peptide with Highly Inhibitory Potential toward Gram-Negative Bacteria
Source: Foods. 2020 Sep 5;9(9):1242. doi: 10.3390/foods9091242 (PMC7555684; doi:10.3390/foods9091242)
Supplement: Supplementary file 1 [file foods-09-01242-s001.zip › TableS4.xlsx]

## Sheet: Results
Table S4. Summary of the scaffold similarity
Query					Subject						Score		Identities		Gap
Name	Q_Length	Q_Start	Q_End	Q_Coverage	Description	Accession	S_Length	S_Start	S_End	S_Coverage	Bit	E-value	I_Match/Total	I_Pct.(%)	G_Match/Total	G_Pct.(%)
contig1	422230	55341	57199	0.44	CP027427.1 Weissella cibaria strain BM2 chromosome, complete genome	CP027427.1	2462443	343969	342109	0.08	1713	0.0	1557/1868	83	16/1868	0
contig2	284835	228012	241933	4.89	CP027563.1 Weissella confusa strain VTT E-133279 chromosome, complete genome	CP027563.1	2212145	306155	320113	0.63	15838	0.0	12232/14020	87	159/14020	1
contig3	203430	43365	46542	1.56	CP033608.1 Weissella hellenica strain 0916-4-2 chromosome, complete genome	CP033608.1	1875603	793282	790095	0.17	2172.8	0.0	2550/3219	79	72/3219	2
contig4	141980	94925	97104	1.54	CP041193.1 Weissella cibaria strain CBA3612 chromosome, complete genome	CP041193.1	2382774	350699	352874	0.09	1768.4	0.0	1783/2190	81	24/2190	1
contig5	132017	59834	62587	2.09	CP022606.1 Weissella cibaria strain CMS1, complete genome	CP022606.1	2342849	140855	138106	0.12	2002.9	0.0	2224/2780	80	56/2780	2
contig6	115311	27062	31089	3.49	CP027563.1 Weissella confusa strain VTT E-133279 chromosome, complete genome	CP027563.1	2212145	1210304	1206251	0.18	1419.3	0.0	3024/4115	73	148/4115	3
contig7	104402	71155	73968	2.7	CP022606.1 Weissella cibaria strain CMS1, complete genome	CP022606.1	2342849	1271370	1274183	0.12	1386.1	0.0	2152/2840	75	52/2840	1
contig8	86724	40718	44025	3.81	CP027563.1 Weissella confusa strain VTT E-133279 chromosome, complete genome	CP027563.1	2212145	1681403	1684721	0.15	3775.7	0.0	2908/3331	87	35/3331	1
contig9	76121	4908	7666	3.62	CP033608.1 Weissella hellenica strain 0916-4-2 chromosome, complete genome	CP033608.1	1875603	588532	591293	0.15	1663.1	0.0	2158/2778	77	35/2778	1
contig10	59319	56324	56744	0.71	CP029684.1 Oenococcus sicerae strain UCMA 15228 chromosome, complete genome	CP029684.1	1684519	1302214	1301794	0.02	163.6	8e-34	311/422	73	2/422	0
contig11	52672	46205	47889	3.2	CP041193.1 Weissella cibaria strain CBA3612 chromosome, complete genome	CP041193.1	2382774	1934259	1935946	0.07	1131.3	0.0	1339/1697	78	21/1697	1
contig12	50898	41034	42427	2.74	CP026847.1 Weissella koreensis strain WiKim0080 chromosome, complete genome	CP026847.1	1495237	684008	685410	0.09	992.8	0.0	1120/1407	79	17/1407	1
contig13	45479	335	2317	4.36	CP027563.1 Weissella confusa strain VTT E-133279 chromosome, complete genome	CP027563.1	2212145	2191116	2189122	0.09	1175.6	0.0	1566/2017	77	56/2017	2
contig14	24997	18419	18484	0.26	CP035746.1 Leuconostoc mesenteroides strain SRCM103460 chromosome, complete genome	CP035746.1	1980926	453208	453143	0	84.2	3e-10	60/67	89	2/67	2
contig15	16612				No hit
contig16	15598	6833	7177	2.21	CP026847.1 Weissella koreensis strain WiKim0080 chromosome, complete genome	CP026847.1	1495237	1382896	1382552	0.02	172.9	3e-37	264/348	75	6/348	1
contig17	13425				No hit
contig18	13239	1304	2245	7.12	CP028160.1 Lactococcus lactis subsp. lactis strain 14B4 chromosome, complete genome	CP028160.1	2579381	1513726	1512786	0.04	736.1	0.0	765/946	80	9/946	0
contig19	11150	3616	3785	1.52	CP014332.1 Weissella jogaejeotgali strain FOL01, complete genome	CP014332.1	2114163	1013756	1013925	0.01	76.8	2e-08	132/175	75	10/175	5
contig20	10867	7083	7252	1.56	CP014332.1 Weissella jogaejeotgali strain FOL01, complete genome	CP014332.1	2114163	1013925	1013756	0.01	87.9	9e-12	134/175	76	10/175	5
contig21	7212				No hit
contig22	6178	4635	5342	11.46	CP026849.1 Weissella koreensis strain WiKim0080 plasmid pWKW_2, complete sequence	CP026849.1	9934	2548	3237	6.95	660.4	0.0	600/714	84	30/714	4
contig23	5365				No hit
contig24	5024				No hit
contig25	4177	2597	4177	37.85	CP023501.1 Weissella paramesenteroides strain FDAARGOS_414 chromosome, complete genome	CP023501.1	1947910	1235534	1233957	0.08	2551.3	0.0	1521/1587	95	15/1587	0
contig26	3767				No hit
contig27	3014				No hit
contig28	2418				No hit
contig29	2274				No hit
contig30	1917				No hit
contig31	1435				No hit

## Sheet: Note
Name	Query sequence ID
Q_Length	Query sequence length
Q_Start	Start of alignment in query
Q_End	End of alignment in query
Q_Coverage	(Q_End - Q_Start +1) / (Q_Length)
Description	Description of the subject to which the query was matched.
Accession	Accession ID of the subject to which the query was matched.
S_Length	Subject sequence length
S_Start	Start of alignment in subject
S_End	End of alignment in subject
S_Coverage	(S_End - S_Start +1 ) / (S_Length)
Bit	The log scale value of alignment similarity.
E-value	The smaller the E-value, the better the match.
I_Match/Total	Number of identical matches per total alignment
I_Pct.(%)	Percentage of identical matches
G_Match/Total	Number of gaps per total alignment
G_Pct.(%)	Percentage of gaps
